# Supplementary material for: Essential Nutrients and White Matter Hyperintensities: A Two-Sample Mendelian Randomization Study
Source: Biomedicines. 2024 Apr 6;12(4):810. doi: 10.3390/biomedicines12040810 (PMC11047968; doi:10.3390/biomedicines12040810)
Supplement: Supplementary file 1 [file biomedicines-12-00810-s001.zip]

Archive with 1 entries (1 files):
- biomedicines-2903534-supplementary.pdf
